# Supplementary material for: Hypoxic Preconditioned Neural Stem Cell-Derived Extracellular Vesicles Contain Distinct Protein Cargo from Their Normal Counterparts
Source: Curr Issues Mol Biol. 2023 Mar 1;45(3):1982–97. doi: 10.3390/cimb45030127 (PMC10047917; doi:10.3390/cimb45030127)
Supplement: Supplementary file 1 [file cimb-45-00127-s001.zip]

Archive with 1 entries (1 files):
- cimb-2209836-supplementary.pdf
